# Supplementary material for: Preoperative anxiety: Is it affected by preoperative counseling and surgical technique?
Source: PLoS One. 2026 Jul 28;21(7):e0354701. doi: 10.1371/journal.pone.0354701 (PMC13411894; doi:10.1371/journal.pone.0354701)
Supplement: S1 File — (ODS) [file pone.0354701.s001.ods]

## Sheet: Sheet1
Research Code	Age	Gender	Nationality	Education	Employment status	Residence	Psychiatric disorder	If yes, what psychiatric disorder	Psychiatric medications	First surgery	No of previous surgical procedures	Surgical complications in previous surgery	Anesthesia complications in previous surgery	Personal Surgical/Anesthesia complications	Family members/friends ever experienced any surgical complications	Family members/friends ever experienced any anesthesia complications	Family member/friend Surgical/Anesthesia complications	Type of Anesthesia	Method of surgery as per the patient	Method of surgery as per consent form	Duration of surgery as per the patient	Type of admission for surgery as per the patient	Level of the performing surgeon	How many times did the patient see the anesthetist before given green line	Did the patient see any physician such as cardiologist etc before given green line to go for surgery	How many times have you seen the surgeon or his team to discuss the surgery	How long each consultation took in average	Did the doctor use illustrations/ figures/ and drawings to explain the procedure?	Did you do any internet search of the surgery?	If yes, did it help	Are you aware of the potential complications of the surgery	I am worried about the anesthetic	The anesthetia is on my mind continually	I would like to know as much as possible about the anesthetia	I am worried about the procedure	The procedure is on my mind continually	I would like to know as much as possible about the procedure	Total SCORE	Anxiety Scale Only	Anxiety Scale Only;1≤10, 2>10	Information Scale Only	Pre-op Anxiety-Anesthesia Only	Pre-op Anxiety-Surgical Procedure Only
1	45	2	1	5	1	1	1	0	1	2	3	2	2	2	2	2	2	1	4	1		2	1	1	2	2	10	2	1	1	1	2	1	1	5	4	1	14	12	2	2	3	9
2	56	2	1	3	2	2	1	0	1	2	1	2	2	2	2	2	2	1	6	1		2	1	1	2	2	10	2	2		1	5	5	5	5	5	5	30	20	2	10	10	10
3	75	1	1	5	3	1	1	0	1	2	1	2	2	2	2	2	2	1	6	3	0.5	1	1	1	2	1	10	2	2		1	1	1	1	1	1	1	6	4	1	2	2	2
4	49	1	1	3	1	1	1	0	1	2	3	2	2	2	2	2	2	1	6	2	1.5	1	1	1	2	2	15	2	2		1	1	1	1	1	1	1	6	4	1	2	2	2
5	49	1	1	4	3	1	1	0	1	2	3	2	2	2	2	2	2	1	2	1	2	3	1	1	2	1	15	2	1	2	1	1	1	1	1	1	1	6	4	1	2	2	2
6	38	2	2	2	2	1	1	0	1	2	1	2	2	2	2	2	2	1	2	2	2	1	2	1	2	2	10	2	2		1	1	1	1	1	1	1	6	4	1	2	2	2
7	32	2	1	5	1	1	1	0	1	1	0				2	2	2	1	2	3		1	2	1	2	2	20	2	1	1	2	2	3	1	3	2	2	13	10	1	3	5	5
8	41	2	1	5	1	1	1	0	1	1	0				2	2	2	1	1	1		1	1	1	2	2	15	2	2		1	3	5	5	5	5	5	28	18	2	10	8	10
9	53	2	1	4	1	1	1	0	1	1	0				2	2	2	1	6	2	1	3	1	2	2	2	10	1	2		2	1	1	1	1	1	1	6	4	1	2	2	2
10	42	1	2	5	1	1	1	0	1	2	1	2	2	2	2	2	2	1	2	1	1	1	1	1	2	1	30	1	2		1	1	1	1	1	1	1	6	4	1	2	2	2
11	36	1	1	4	1	1	2	1	1	2	1	2	2	2	2	2	2	1	6	1	0.5	1	2	1	2	1	10	1	2		2	1	1	1	1	1	1	6	4	1	2	2	2
12	32	2	1	4	1	2	1	0	1	2	3	2	2	2	2	2	2	2	1	1	0.66	2	1	1	2	1	20	2	2		1	4	5	5	5	5	5	29	19	2	10	9	10
13	41	1	1	4	4	1	2	9	2	2	2	2	2	2	2	2	2	1	1	1	1	3	1	1	2	1	15	2	2		1	3	3	1	3	2	3	15	11	2	4	6	5
14	33	1	2	5	1	1	1	0	1	1	0				2	2	2	1	4	4	1	1	1	1	2	1	30	1	2		1	1	1	1	1	1	1	6	4	1	2	2	2
15	53	2	2	5	1	1	1	0	1	1	0				2	2	2	1	1	1		2	1	1	2	2	15	1	1	1	1	1	1	1	2	1	2	8	5	1	3	2	3
16	19	1	1	2	4	1	1	0	1	2	1	2	2	2	2	2	2	1	1	1		1		1	2	3	30	2	2		1	1	1	1	1	1	1	6	4	1	2	2	2
17	47	1	2	1	1	1	1	0	1	2	1	2	2	2	2	2	2	1	6	1	4		1	1	2	4	20	2	2		1	1	1	1	1	1	1	6	4	1	2	2	2
18	67	1	2		1		1	0	1	2	1	2	2	2	2	2	2	1	6	3	0.5	1	1	1	2			2	2		1	2	1	1	2	1	1	8	6	1	2	3	3
19	73	1	1	5	3	1	1	0	1	2	2	2	2	2	2	2	2	1	6	3	1	1	1	1	2	1	30	2	2		1	1	1	1	1	1	1	6	4	1	2	2	2
20	56	1	2	5	4	1	1	0	1	2	3	2	2	2	2	2	2	1	1	2		2	1	1	2			2	2		1	1	1	1	1	1	1	6	4	1	2	2	2
21	36	2	2	4	2	1	1	0	1	1	0				2	2	2	1	1	1		1	1	1	2		10	2	2		1	1	2	1	3	2	1	10	8	1	2	3	5
22	68	2	1	4	4	1	1	0	1	2	1	2	2	2	2	2	2	1	2	2		1	1	2	1	3	20	2	2		1	1	1	1	5	5	3	16	12	2	4	2	10
23	45	2	1	4	2	1	1	0	1	2	1	2	2	2	2	2	2	1		3	0.5	1	1	1	2	2	15	2	1	1	1	3	3	1	3	2	2	14	11	2	3	6	5
24	49	1	2	1	1	2	1	0	1	2	1	2	2	2	2	2	2	1	6	2		1	1	1	2	2	30	2	2		2	1	1	1	1	1	1	6	4	1	2	2	2
25	62	2	1	1	2	2	1	0	1	1	0				2	2	2	1	6	3	0.3333	1	1	1	2	1	15	1	2		1	1	1	1	1	1	1	6	4	1	2	2	2
26	40	2	2	4	1	1	1	0	1	1	0				2	2	2	1	1	1	3	1	1	1	2	1	15	1	2		1	3	1	1	4	3	2	14	11	2	3	4	7
27	39	1	2	5	1	1	1	0	1	1	0							1	1	1	1	3	1	1	2	1	20	2	2		2	3	2	2	3	2	2	14	10	1	4	5	5
28	54	1	2	5	4	1	1	0	1	2	2	2	2	2	2	2	2	1	6	1	1	1	1	2	2	2	30	1	1	2	2	1	1	1	3	3	3	12	8	1	4	2	6
29	63	1	2	2	1	2	1	0	1	2	3	2	2	2	2	2	2	1	6	1	8	1	1	1	2	3	15	2	2		1	1	1	1	1	1	1	6	4	1	2	2	2
30	63	2	2	2	2	1	1	0	1	1	0				2	2	2	1	6	3	1	1	1	1	2	1	15	2	2		1	1	1	1	1	1	1	6	4	1	2	2	2
31	49	2	1	5	2	1	1	0	1	1	0				2	2	2	1	6	1	1.3	2	1	1	2	4	15	1	1	2	1	3	3	4	4	4	5	23	14	2	9	6	8
32	54	2	2	2	2	1	1	0	1	2	2	2	2	2	2	2	2	1	6	1	2	1	1	1	2	1	15	2	2		1	1	1	1	1	1	1	6	4	1	2	2	2
33	19	1	1	5	4	1	1	0	1	2	1	2	2	2	2	2	2	1	6	1		1	1	1	2	1	30	1	2		1	3	3	1	3	3	1	14	12	2	2	6	6
34	73	1	2	4	3	1	1	0	1	2	1	2	2	2	2	2	2	1	2	3	1	1	1	1	2	1	20	2	2		1	2	2	2	2	2	2	12	8	1	4	4	4
35	59	1	1	4	3	1	1	0	1	2		2	2	2	2	2	2	1	2	2		2	2	2	1	1	20	2	2		2	1	1	5	1	1	5	14	4	1	10	2	2
36	25	2	1	5	4	1	1	0	1	2	1	2	2	2	2	2	2	1	6	3		1	1	1	2	1	10	1	2		2	1	1	1	1	1	1	6	4	1	2	2	2
37	59	2	1	2	2	1	1	0	1	2	1	2	2	2	2	2	2	1	1	1	1	1	2	1	2	3	15	1	2		1	5	5	5	5	5	5	30	20	2	10	10	10
38	39	1	2	4	1	1	1	0	1	1	0				2	2	2	1	1	1	2.5	1	1	1	2	2	30	1	2		1	1	1	1	1	1	1	6	4	1	2	2	2
39	80	1	2	5	3	1	1	0	1	2	2	2	2	2	2	2	2	1	6	3	0.25	1	2	2	1	3	15	2	2		1	1	1	1	1	1	1	6	4	1	2	2	2
40	68	2	2	5	2	1	1	0	1	2	2	2	2	2	2	2	2	1	1	1	4	2	1	1	2	3	20	2	2		1	1	1	1	1	1	1	6	4	1	2	2	2
41	39	2	2	5	1	1	1	0	1	2	2	2	2	2	2	2	2	1	2	3	0.5	1	1	1	2	1	15	2	2		1	1	1	1	1	1	1	6	4	1	2	2	2
42	43	2	1	5	1	1	1	0	1	2	3	1		1	2	2	2	1	6	3	1	1		1	2	1	15	2	1	1	1	3	3	2	4	2	3	17	12	2	5	6	6
43	22	1	1	4	1	1	1	0	1	1	0				2	2	2	1	1	1	0.75	1	2	1	2	1	15	1	2		1	1	1	1	1	1	1	6	4	1	2	2	2
44	59	1	2	4	1	1	1	0	1	2	1	2	2	2	2	2	2	1	6	1	0.5	1	1	1	2	2	10	2	2		2	1	1	1	1	1	1	6	4	1	2	2	2
45	72	2	2	4	2	1	1	0	1	2	3	2	2	2	2	2	2	2	2	1		3	1	1	2	2	20	2	2		2	1	1	1	1	1	1	6	4	1	2	2	2
46	55	2	1	4	2	1	2	2	2	1	0				2	2	2	1	6	3		3	1	1	2	2	20	2	1	2	1	2	1	1	1	2	2	9	6	1	3	3	3
47	49	2	1	4	1	1	1	0	1	2	3	2	2	2	2	2	2	2	5	5		1	1	1	2	2	15	1	2		1	1	1	1	1	1	1	6	4	1	2	2	2
48	40	2	1	5	1	1	1	0	1	1	0				2	2	2	1	1	1	3	1	1	1	2	4	20	1	2		1	3	1	1	2	1	4	12	7	1	5	4	3
49	50	1	2	4	4	2	1	0	1	2	1	2	2	2	2	2	2	1	2	3	4	1	1	1	2	2	30	2	2		2	1	1	1	1	1	1	6	4	1	2	2	2
50	49	2	1	4	2	1	1	0	1	2	3	1	1	1	1	1	1	3	5	5		1	1	1	2	1	10	2	2		1	1	1	1	1	1	1	6	4	1	2	2	2
51	35	2	1	5	2	1	1	0	1	1	0				2	2	2	1	2	2		2	1	1	1	2	40	1	2		1	4	4	4	5	5	5	27	18	2	9	8	10
52	54	2	1	4	4	1	1	0	1	1	0				2	2	2	1	2	2		2	1	1	2	1	75		2		1	5	4	4	4	4	4	25	17	2	8	9	8
53	36	2	1	4	4	1	1	0	1	1	0				2	2	2	1	2	2		2	1	1	1	2	75		2		1	1	1	1	1	1	1	6	4	1	2	2	2
54	37	2	1	5	4	1	1	0	1	1	0				2	2	2	1	2	2		2	1	1	1	2	75	1	2		1	1	1	1	1	1	1	6	4	1	2	2	2
55	34	2	1	5	1	1	1	0	1	1	0				2	2	2	4	2	1	3	2	2	1	2	2	35	2	2		2	5	5	4	4	5	5	28	19	2	9	10	9
56	40	2	1	4	1	1	1	0	1	1	0				2	2	2	1	2	2	4	2	2	1	1	2	40	1	2		1	3	4	4	5	4	4	24	16	2	8	7	9
57	68	1	2	4	2	1	1	0	1	1	0				2	2	2	1	2	2		2	1	1	1	2	30	1	2		1	4	4	4	5	5	5	27	18	2	9	8	10
58	54	2	1	5	2	1	1	0	1	1	0				2	2	2	1	2	2		2	1	1	1	2	40	1	2		1	4	4	5	5	4	4	26	17	2	9	8	9
59	80	1	2	4	2	1	1	0	1	2	2	2	2	2	1	1	1	4	2	2		2	1	1	1	1	30	1	2		1	4	4	3	4	4	3	22	16	2	6	8	8
60	56	2	2	4	2	1	1	0	1	2	2	2	2	2	1	1	1	4	2	2		2	1	1	1	1	30	1	2		1	4	4	4	5	5	5	27	18	2	9	8	10
61	25	2	2	2	4	1	1	0	1	2	3	1	2	1	1	1	1	1	1	1		2	1	1	2	4	30	2	2		1	5	5	5	4	4	4	27	18	2	9	10	8
62	57	2	2	4	2	1	1	0	1	2	2	2	2	2	1	1	1	4	2	2		2	1	2	1	1	30	1	2		1	4	4	5	5	4	4	26	17	2	9	8	9
63	44	1	2	4	4	1	1	0	1	2	2	2	2	2	1	1	1	4	2	2		2	1	2	1	1	30	1	1		1	5	4	5	5	4	5	28	18	2	10	9	9
64	71	1	2	2	1	1	1	0	1	1	0				1		1	1	2	2	2	2	1	1	1	2	30	2	2		1	5	5	4	4	4	4	26	18	2	8	10	8
65	38	2	1	5	1	1	1	0	1	1	0				2		2	1	2	2	3	2	1	1	1	2	30	1	1		1	3	4	4	3	3	4	21	13	2	8	7	6
66	45	2	2	3	3	1	2	9	1	2	3	2	2	2	1	2	1	1	1	1		3	1	1	2	4	15	2	2		2	5	5	4	4	5	5	28	19	2	9	10	9
67	47	2	2	5	2	1	1	0	1	2	2	2	2	2	1	1	1	4	2	2		2	1	1	1	1	30	1	2		1	5	4	4	4	5	4	26	18	2	8	9	9
68	47	2	1	5	2	1	1	0	1	1	0				2	2	2	1	2	2		2	1	1	1	2	40	1	2		1	5	3	3	4	3	3	21	15	2	6	8	7
69	30	2	1	5	2	1	1	0	1	1	0				2	2	2	4	2	2		2		2	2	2	20	1	1		1	5	5	4	4	4	4	26	18	2	8	10	8
70	45	2	1	3	1	1	1	0	1	2	2							1	1	1		2	1	1	1	2	20	1	2		1	3	3	4	5	5	5	25	16	2	9	6	10
71	36	2	2	3	4	1	1	0	1	2	1	2	2		1	1	1	1	2	2		1	1	1	2	2	20	2	2		2	4	4	5	5	5	4	27	18	2	9	8	10
72	49	2	1	4	2	1	1	0	1	1	0				1	2	1	1	2	2	3	2	1	1	1	2	35	1	2		1	4	4	4	4	3	4	23	15	2	8	8	7
73	32	2	1	5	1	1	1	0	1	1	0				2	2	2	1	1	1	7	2	1	2	1	2	20	1	2		2	4	4	4	5	5	5	27	18	2	9	8	10
74	36	2	1	5	2	1	1	0	1	1	0				2	2	2	2	1	1	2	2	1	1	2	1	20	2	2		1	5	5	4	4	4	4	26	18	2	8	10	8
75	29	1	1	5	3	1	1	0	1	2	2	2	2	2	2	2	2	1	2	2	3	2	1	1	1	2	60	1	2		1	3	3	4	4	3	4	21	13	2	8	6	7
76	27	2	2	4	3	1	1	0	1	2	3	1		1	2		2	4	1	1		2	1	1	2	1	10	2	2		1	3	2	3	3	4	4	19	12	2	7	5	7
77	41	2	1	4	1	1	1	0	1	1	0				2	2	2	1	2	2	4	2	2	1	1	2		1	2		1	4	4	5	5	5	4	27	18	2	9	8	10
78	40	2	2	4	2	1	1	0	1	2	2	2	2	2	1	1	1	4	2	2		2	1	1	1	1	30	1	2		1	4	4	3	3	3	3	20	14	2	6	8	6
79	36	2	2	4	2	1	1	0	1	2	2	2	2	2	1	1	1	4	2	2		2	1	1	1	1	30	1	2		1	4	4	5	5	4	4	26	17	2	9	8	9
80	35	2	2	4	4	1	2	9	1	2	3	2		2	1	1	1	1	2	2		2	1	1	2	2	40	2	2		2	4	4	5	5	5	4	27	18	2	9	8	10
81	40	2	2	4	2	1	1	0	1	2	2	2	2	2	1	1	1	4	2	2		2	1	1	1	1	30	1	2		1	5	5	4	4	5	5	28	19	2	9	10	9
82	50	2	1	4	4	1	1	0	1	1	0				2	2	2	1	2	2		2	1	1	1	1	75	1	2		1	4	4	4	5	5	5	27	18	2	9	8	10
83	48	2	2	4	2	1	1	0	1	2	2	2	2	2	1	1	1	4	2	2		2	1	1	2	1	30	1	2		1	4	4	5	3	3	3	22	14	2	8	8	6
84	42	2	1	4	2	1	1	0	1	1	0				2	2	2	1	2	2		2	1	1	1	2	40	1	2		1	4	4	4	3	4	4	23	15	2	8	8	7
85	43	2	2	4	2	1	1	0	1	2	2	2	2	2	1	1	1	4	1	1		2	1	1	1	1	30	1	2		1	1	1	1	1	1	1	6	4	1	2	2	2
86	30	2	2	4	2	1	1	0	1	2	2	2	2	2	1	1	1	4	2	2		2	1	2	1	1	30	1	2		1	4	4	4	4	3	3	22	15	2	7	8	7
87	28	2	2		2	1	1	0	1	2	2	2	2	2	1	1	1	4	2	2		2	1	2	1	1	30	1			1	5	4	4	4	4	4	25	17	2	8	9	8
88	30	2	2	4	4	1	1	0	1	2	2	2	2	2	1	1	1	4	2	2		2	1	2	1	1	30	1	2		1	4	4	1	5	3	4	21	16	2	5	8	8
89	42	2	2	4	2	1	1	0	1	2	2	2	2	2	1	1	1	4	2	2		2	1	2	1	1	30	1	2		1	4	5	5	4	5	5	28	18	2	10	9	9
90	37	2	2	4	2	1	1	0	1	2	2	2	2	2	1	1	1	4	2	2		???	1	1	1	1	30	1	2		1	4	4	4	4	3	3	22	15	2	7	8	7
91	34	2	2	4	4	1	1	0	1	2	2	2	2	2	1	1	1	4	2	2		2	1	1	1	1	30	1	2		1	5	4	4	4	5	5	27	18	2	9	9	9
92	13	1	1	3	4	1	1	0	1	2	2	2	2	2	2	2	2	4	1	1		2	1	1	1	2	30	1	2		1	4	4	3	4	5	3	23	17	2	6	8	9
93	34	1	1	5	1	1	1	0	1	2	1	2	2	2	2	2	2	4	2	1	0.666	1	2	1	1	1	30	1	1	1	1	3	2	4	3	2	4	18	10	1	8	5	5
94	33	2	1	4	3	1	1	0	1	2	2	2	2	2	2	2	2	4	2	1	2	???	1	1	1	1	35	1	1		1	5	5	5	4	5	4	28	19	2	9	10	9
95	36	2	1	5	4	1	1	0	1	2	3	1	2	1	2	2	2	1	1	2	4	2	1	1	1	2	30	1	2		1	5	3	3	5	5	5	26	18	2	8	8	10
96	34	2	1	4	4	1	1	0	1	1	0				2	2	2	1	2	2	4	3	1	1	1	2	20	1	1		1	5	5	4	4	4	4	26	18	2	8	10	8
97	63	2	1	3	4	1	1	0	1	2	2	1	2	1	2	2	2	1	2	2		2	1	1	2	2	25	1	2		1	4	4	4	4	3	3	22	15	2	7	8	7
98	31	2	1	5	4	1	1	0	1	1	0				2	2	2	1	2	2		2	1	1	2	2	25	1	2		1	4	4	4	3	3	3	21	14	2	7	8	6
99	37	2	2	5	2	1	1	0	1	2	2	2	2	2	1	1	1	4	2	2		2	1	1	1	2	30	1	2		1	5	5	4	4	4	5	27	18	2	9	10	8
100	33	2	1	5	2	1	1	0	1	1	0				2	2	2	4	2	2		2	1	1	2	2	20	1	1		1	4	4	5	5	4	5	27	17	2	10	8	9
101	29	2	1	5	2	1	1	0	1	1	0				2	2	2	4	2	2		2	1	1	2	1	10	1	1		1	4	5	5	5	5	5	29	19	2	10	9	10
102	47	2	2	5	2	1	1	0	1	1	0				2	2	2	4	2	2		2	1	1	2	2	20	1	1		1	4	4	5	5	4	5	27	17	2	10	8	9
103	35	1	2	4	4	1	1	0	1	2	2	2	2	2	1	1	1	4	1	1		2	1	2	1	2	30	1	2		1	5	4	4	5	5	5	28	19	2	9	9	10
104	52	1	1	4	3	1	1	0	1	2	2	2	2	2	1	1	1	4	2	2		2	1	2	1	1	30	1	2		1	5	4	4	4	5	5	27	18	2	9	9	9
105	27	1	1	4	1	1	1	0	1	2	2	2	2	2	1	1	1	4	2	2		2	1	2	1	1	30	1	2		1	4	4	4	5	5	4	26	18	2	8	8	10
106	55	2	2	4	4	1	1	0	1	2	2	2	2	2	1	1	1	4	2	2		2	1	2	1	1	30	1	2		1	4	4	4	5	5	5	27	18	2	9	8	10
107	43	1	2	4	4	1	1	0	1	2	2	2	2	2	1	1	1	4	2	2		2	1	2	1	1	30	1	2		1	5	5	4	4	4	5	27	18	2	9	10	8
108	30	2	1	5	2	1	1	0	1	1	0				2	2	2	4	2	2		2	1	1	2	2	20	1	1		1	5	5	5	4	4	4	27	18	2	9	10	8
109	18	1	2	4	4	1	1	0	1	2	2	2	2	2	1	1	1	4	2	2		2	1	2	1	2		1	2		1	4	4	4	4	3	3	22	15	2	7	8	7
110	60	1	2	4	4	1	1	0	1	2	2	2	2	2	1	1	1	4	1	1		2	1	2	1	1	30	1	2		1	3	3	3	4	4	4	21	14	2	7	6	8
111	29	2	1	4	1	1	1	0	1	1	0				2	2	2	1	2	2	4	2	2	1	1	2	40	1	2		1	4	4	4	3	4	4	23	15	2	8	8	7
112	60	1	2	4	1	1	1	0	1	2	2	2	2	2	1	1	1	4	2	1		2	1	2	1	1	30	1	2		1	5	5	4	4	4	4	26	18	2	8	10	8
113	42	2	2	5	3	1	1	0	1	2	3	1	1	1	2		2	4	1	1		2	1	1	2	2	25	2	2		1	4	4	4	3	3	4	22	14	2	8	8	6
114	40	2	1	4	1	1	1	0	1	1	0				2	2	2	1	2	2	4	2	2	2	1	2	40	1	2		1	3	3	4	4	4	4	22	14	2	8	6	8
115	27	2	2	4	2	1	1	0	1	2	2	2	2	2	1	1	1	4	2	2		2	1	2	1	1	30	1	2		1	4	4	4	5	5	5	27	18	2	9	8	10
116	44	2	1	4	2	1	1	0	1	1	0				2	2	2	4	2	2		2	1	1	2	2	20	1	1		1	4	4	4	5	5	5	27	18	2	9	8	10
117	38	2	1	4	1	1	1	0	1	1	0				2	2	2	1	2	1	4	2	2	1	1	2	40	2	2		1	3	4	4	4	3	4	22	14	2	8	7	7
118	39	2	2	4	3	2	1	0	1	2	3	1	1	1	2		2	4	1	1		2	1	1	2	1	15	2	2		1	3	4	4	3	4	4	22	14	2	8	7	7
119	36	2	1	4	1	1	1	0	1	1	0				2	2	2	1	2	2	4	2	2	2	1	2	40	1	2		1	3	4	4	3	4	4	22	14	2	8	7	7
120	16	2	1	4	1	1	1	0	1	1	0				2	2	2	1	1	1	3	2	1	1	1	1	20	2	1		1	5	4	4	4	3	3	23	16	2	7	9	7
121	67	1	1	4	1	1	1	0	1	1	0				2	2	2	1	2	2	4	2	2	2	1	2	40	1	2		1	4	4	4	3	4	4	23	15	2	8	8	7
122	29	2	2		1	1	2	9	2	2	2	1	2	1	1	2	1	3	1	1		3	2	1	1	2	30	2	2		2	4	4	4	4	3	4	23	15	2	8	8	7
123	47	2	1	5	2	1	1	0	1	1	0				2	2	2	1	2	2		2	1	1	1	2	40	1	2		1	4	3	3	3	4	4	21	14	2	7	7	7
124	23	1	2	4	4	1	1	0	1	2	2	2	2	2	1	1	1	4	2	2		2	1	2	1	1	30	1	2		1	5	5	4	4	5	5	28	19	2	9	10	9
125	44	2	1	5	2	1	1	0	1	2	3	2	2	2	2	2	2	1	1	1		1	1	1	2	2	60	1	1		1	2	3	3	2	2	2	14	9	1	5	5	4
126	40	2	1	5	4	1	1	0	1	2	1	2	2	2	2	2	2	4	5	2		1	1	1	2	1	30	1	1	1	1	2	2	3	3	3	3	16	10	1	6	4	6
127	33	1	1	4	1	1	1	0	1	1	0				2	2	2	1	2	2	4	2	2	2	1	2	40	1	2		1	3	3	4	4	4	4	22	14	2	8	6	8
128	82	1	1	4	4	1	1	0	1	1	0				2	2	2	1	2	1	3	2	2	1	1	1	30	2	2		1	3	3	3	4	4	4	21	14	2	7	6	8
129	18	2	1	4	4	1	1	0	1	1	0				2	2	2	4	2	2		2	2	1	1	2	60	2	1	2	1	5	5	4	5	5	4	28	20	2	8	10	10
130	63	2	1	5	2	1	1	0	1	1	0				2	2	2	1	2	2		2	1	1	1	2	40	1	2		1	4	4	4	4	4	5	25	16	2	9	8	8
131	32	2	1	5	2	1	1	0	1	1	0				2	2	2	4	2	2		2	1	1	2	2	20	1	1		1	4	4	5	5	4	4	26	17	2	9	8	9
132	27	2	1	5	2	1	1	0	1	1	0				2	2	2	1	2	2		2	1	1	1	2	40	1	2		1	4	3	4	4	4	4	23	15	2	8	7	8
133	22	1	2	5	2	1	1	0	1	2	2	2	2	2	1	1	1	4	2	2		2	1	2	1	1	30	1	2		1	4	4	4	4	3	3	22	15	2	7	8	7
134	46	2	1	4	4	1	1	0	1	1	0				2	2	2	1	2	2		2	1	1	1	1	15	1	2		1	5	4	4	5	5	5	28	19	2	9	9	10
135	43	2	2	3	1	1	1	0	1	2	2	2	2	2	2	2	2	1	1	2		2	1	1	2	3	12	1	1		1	3	2	3	2	2	2	14	9	1	5	5	4
136	31	2	2	5	4	1	1	0	1	1	0				2	2	2	1	1	1		2	1	1	1	2	35	1	2		1	5	4	5	4	5	4	27	18	2	9	9	9
137	42	2	1	4	4	1	1	0	1	1	0				1	2	1	1	1	2		2	1	1	1	2	25	2	1	1	1	4	4	5	4	5	4	26	17	2	9	8	9
138	41	2	1	5	3	1	1	0	1	1	0				2	2	2	1	1	1		2	1	1	1	2	30	1	2		1	4	5	4	4	5	5	27	18	2	9	9	9
139	40	2	2	4	3	1	1	0	1	2	1	2	2	2	2	2	2	4	2	2	3	2	1	1	1	2	35	1	2		1	5	4	4	4	5	5	27	18	2	9	9	9
140	45	2	1	5	2	1	1	0	1	1	0				2	2	2	1	2	2	4	2	1	1	1	2	20	1	1	2	1	5	4	3	3	3	5	23	15	2	8	9	6
141	33	2	1	5	4	1	1	0	1	2	3	1	1	1	2		2	4	1	1		2	1	1	2	1	15	2	2		1	4	4	4	3	3	3	21	14	2	7	8	6
142	68	2	1	5	3	1	1	0	1	2	3	1	1	1	2		2	4	1	1		2	1	1	2	1	15	2	2		1	3	3	4	4	4	4	22	14	2	8	6	8
143	32	2	1	5	2	1	1	0	1	1	0				2	2	2	1	2	2		2	1	1	1	2	40	1	2		1	5	5	5	4	4	4	27	18	2	9	10	8
144	27	2	1	5	2	1	1	0	1	1	0				2	2	2	4	2	2		2	1	1	2	2	20	1	1	2	1	4	4	4	5	5	5	27	18	2	9	8	10
145	46	2	2	4	1	1	1	0	1	2	1	1	2	1	2	2	2	1	2	2	3	2	1	1	1	4	20	2	2		1	4	4	3	5	5	3	24	18	2	6	8	10
146	76	2	2	4	3	1	1	0	1	2	3	2	2	2	2	2	2	1	1	1	1	1	1	2	1	3	15	2	2		1	5	5	3	1	2	2	18	13	2	5	10	3
147	42	2	2	5	2	1	1	0	1	1	0				2	2	2	1	2	3		3	1	1	2	1	30	2	2		2	2	2	1	4	5	5	19	13	2	6	4	9
148	67	2	2	5	3	1	1	0	1	2	3	2	2	2	2	2	2	1	1	2		2	1	2	1	3	30	1	2		1	1	2	1	1	3	1	9	7	1	2	3	4
149	53	1	2	1	1	1	1	0	1	1	0				2	2	2	1	2	3		3	2	1	2	1	20	2	2		2	1	1	1	1	1	1	6	4	1	2	2	2
150	46	2	2	4	2	1	1	0	1	2	3	2	2	2	2	2	2	1	5	3	1	1	1	1	2	2	15	2	1	1	2	1	1	1	1	1	1	6	4	1	2	2	2
151			2	5	4	1	1	0	1	2	3	2	2	2	2	2	2	1	2	3		2	1	1	2	2	30	1	2		1	1	2	3	1	2	2	11	6	1	5	3	3
152	47	1	1	3	1	1	1	0	1	2	3	2	2	2	2	2	2	1	2	3		3	1	1	2	1	15	2	2		2	1	1	1	1	1	1	6	4	1	2	2	2
153	77	1	2	5	1	1	1	0	1	2	1	2	2	2	2	2	2	1	2	2		2	1	2	2	2	30	1	2		1	2	1	1	1	1	1	7	5	1	2	3	2
154	79	1	1	3	3	1	1	0	1	2	3	2	2	2	2	2	2	2	6	1		3	1	1	2	4	30	2	2		2	1	1	3	1	1	1	8	4	1	4	2	2
155	69	1	2	5	3	1	1	0	1	2	3	2	2	2	2	2	2	4	2	3		3	1	2	1	4	20	1	2		2	1	1	1	1	1	2	7	4	1	3	2	2
156	60	1	2	5	1	1	1	0	1	2	3	1	1	1	2	2	2	1	5	1	1	2	1	2	1	3		1	2		2	1	3	3	1	3	3	14	8	1	6	4	4
157	46	1	1	3	1	1	1	0	1	2	1	2	2	2	2	2	2	1	2	2	1	1	2	1	2	1	30	2	1	2	2	3	1	1	1	3	1	10	8	1	2	4	4
158	64	1	1	4	1	1	1	0	1	2	3	2	2	2	2	2	2	2	2	5	0.25	1		2	1	1	15		2		2	1	1	1	1	1	1	6	4	1	2	2	2
159	30	1	2	5	1	1	1	0	1	1	0				1	1	1	1	2	1		1	1	1	2	3	10	2	2		1	1	1	1	1	1	1	6	4	1	2	2	2
160	18	1	2	4	4	1	1	0	1	1	0				2	2	2	3	1	1		1	1	2	1	1	10	2	2		2	5	1	1	5	5	4	21	16	2	5	6	10
161	41	1	1	5	3	1	1	0	1	2	3	2	2	2	2	2	2	3	1	1		1	1	1	2	2	20	2	2		1	1	1	1	1	1	1	6	4	1	2	2	2
162	51	1	2	5	1	1	1	0	1	2	1	2	2	2	2	2	2	1	5	3	1	1	1	1	2	3	15	2	2		1	1	1	1	1	1	1	6	4	1	2	2	2
163	66	2	1	4	4	1	1	0	1	2	1	2	2	2	2	2	2	3	1	1	1	1	1	1	2	2	20	2	2		1	5	5	5	5	5	5	30	20	2	10	10	10
164	19	2	1	4	4	1	1	0	1	1	0				2	2	2	1	1	1		1	1	1		3	15	2	2		2	1	1	1	1	1	1	6	4	1	2	2	2
165	74	1	1	3	4	1	1	0	1	2	3	2	2	2	2	2	2	1	1	1		2	1	2	1	4	20	1	2		2	1	1	1	1	1	1	6	4	1	2	2	2
166	49	1	1	5	1	1	1	0	1	2	3	2	2	2	2	2	2	3	1	1		2	1	1	2	3	30	1	1	1	1	3	3	2	1	1	1	11	8	1	3	6	2
167	43	2	2	3	1	1	1	0	1	2	3	2	2	2	2	2	2	1	2	3	1	1	2	2		2	20	1	2		1	2	2	1	3	3	1	12	10	1	2	4	6
168	45	2	1	4	2	2	1	0	1	2	3	2	2	2	1	2	1	1	6	1		1	1	1	2	4	25	2	2		2	1	3	1	5	5	5	20	14	2	6	4	10
169	58	2	2	3	4	1	1	0	1	2	3	2	2	2	2	2	2	1	1	3	0.75	1	1	1	2	4	25	2	2		1	1	1	1	1	1	1	6	4	1	2	2	2
170	38	2	2	5	4	1	1	0	1	2	3	2	2	2	2	2	2	1	1	1		1	1	2	1	1	15	2	1	2	1	1	1	1	3	2	1	9	7	1	2	2	5
171	41	2	1	4	1	1	1	0	1	2					2	2	2	3	1	1	1	1	1	1	2	1	20	2	2		1	1	1	1	1	1	1	6	4	1	2	2	2
172	40	2	2	5	4	1	1	0	1	2	3	1	2	1	2	2	2	1	1	1		2		2	1	3	30	1	1	1	1	2	2	1	4	4	1	14	12	2	2	4	8
173	61	2	2	3	3	1	1	0	1	2	2	2	2	2	2	2	2	1	1	1		2	1	1	2	3	25	1	2		1	2	2	2	5	5	4	20	14	2	6	4	10
174	31	2	2	5	1	2	1	0	1	2	2	2	2	2	2	2	2	1	1	1	2	2	1	1	2	1	30	1	1	1	1	1	1	1	4	4	2	13	10	1	3	2	8
175	44	2	1	4	2	1	1	0	1	2	2	2	2	2	2	2	2	1	1	1	1	1	1	1	2	1	30	1	1	1	1	4	4	1	4	4	4	21	16	2	5	8	8
176	18	1	1	4	4	1	1	0	1	1	0				2	2	2	1	1	1	1	1	1	1	2	1	15	1	2		1	1	1	1	1	1	1	6	4	1	2	2	2
177	28	2	1	4	4	1	1	0	1	1	0				2	2	2	1	1	1	1.5	1	1	1	2	3	30	2	1	1	2	5	5	1	5	5	1	22	20	2	2	10	10
178	48	1	1	5	3	1	1	0	1	2	2	2	2	2	2	2	2	3	1	1	1.5	2	1	1	2	1	30	1	1	1	1	3	3	3	4	4	5	22	14	2	8	6	8
179	41	2	1	5	1	2	1	0	1	2	2	2	2	2	2	2	2	1	1	1	4	2	1	1	2	3	30	1	1	1	1	1	1	1	1	1	1	6	4	1	2	2	2
180	58	1	2	3	3	2	1	0	1	2	3	1	2	1	2	2	2	1	5	3	0.5	1	1	1	2	4	15	2	1	1	1	1	1	2	3	3	2	12	8	1	4	2	6
181	36	1	1	5	1	1	1	0	1	2	2	2	2	2	2	2	2	1	5	1		3	1	1	2	3	15	1	2		1	1	1	1	1	1	1	6	4	1	2	2	2
182	48	2	1	4	4	1	1	0	1	2	2	2	2	2	2	2	2	1	5	3	1	1	1	1	2	2	15	2	2		1	1	1	1	1	1	1	6	4	1	2	2	2
183	48	2	1	5	1	1	1	0	1	2	3	2	1	1	2	2	2	3	5	5	0.5	1	1	1	2	3	15	2	2		1	1	1	1	3	3	3	12	8	1	4	2	6
184	37	1	1	4	1	1	2	9	2	2	3	2	2	2	2	2	2	3	5	5	0.5	1	1	1	2	2	20	2	2		1	1	1	1	1	1	1	6	4	1	2	2	2
185	46	1	1	4	4	2	1	0	1									1	5	3	1	1	1	1	2	2	15	2	2		1	1	1	1	1	1	1	6	4	1	2	2	2
186	60	1	2	5	1	1	1	0	1	2	3	1	2	1	2	2	2	1	5	1	3	2	1	1	2	1	20	1	1	1	1	1	1	1	3	3	5	14	8	1	6	2	6
187	65	1	1	4	3	1	1	0	1	1	0				2	2	2	1	2	2	3	2	1	1	2	3	20	1	2		1	3	3	3	5	5	3	22	16	2	6	6	10
188	77	2	2	5	4	1	2	9	2	2	1	2	2	2	2	2	2	1	1	1	4	2	1	1	2	3	20	1	1	1	1	3	3	1	5	5	2	19	16	2	3	6	10
189	25	2	1	5	1	1	2	9	2	1	0				2	1	1	3	1	1	0.5	1	1	1	2	1	20	2	1	1	1	5	5	3	5	5	1	24	20	2	4	10	10
190	36	2	2	4	4	1	1	0	1	2	3	2	2	2	2	2	2	3	1	1	2	2	1	1	2	3	25	1	1	1	1	1	1	1	5	5	1	14	12	2	2	2	10
191	66	2	2	4	2	1	1	0	1	1	0				2	2	2	1	2	2		2	1	1	2	2	15	1	2		1	1	1	4	3	5	4	18	10	1	8	2	8
192	77	1	2	4	3	1	1	0	1	2	1	2	1	1	2	2	2	1	1	5		1	1	1	2	1	20	1	2		1	1	1	1	1	1	1	6	4	1	2	2	2
193	69	2	2	3	2	1	2	9	1	2	3	2	2	2	2	2	2	1	1	1	1	1	1	1	2	4	15	1	1	1	2	1	1	1	3	4	1	11	9	1	2	2	7
194	58	2	2	5	1	1	1	0	1	2	1	2	2	2	2	2	2	1	1	1		1	1	1	2	4	30	1	2		1	1	1	1	1	1	1	6	4	1	2	2	2
195	33	1		4	1	1	1	0	1	1	0				2	2	2	1	1	1		1	1	2	2	4	20	2	2		2	1	1	1	1	1	1	6	4	1	2	2	2
196	37	2	1	4	1	1	1	0	1	2	2	2	2	2	2	2	2	1	2	5	0.5	2	1	2	2	4	15	2	1		1	4	3	4	5	5	1	22	17	2	5	7	10
197	69	1	2	5	4	1	1	0	1	2	1	2	2	2	2	2	2	1	1	1	5.5	2	1	2	1	2	17	2	1	1	1	1	1	1	1	1	1	6	4	1	2	2	2
198	60	1	1	3	3	1	1	0	1	2	1	2	2	2	2	2	2	3	1	5	0.33333	3	1	1	2	1	15	2	2		2	1	1	1	2	1	3	9	5	1	4	2	3
199	67	2	1	5	1	1	1	0	1	2	3	2	2	2	2	2	2	3	1	5	0.5	1	1	1	2	2	17	1	2		1	2	1	1	3	2	1	10	8	1	2	3	5
200	23	2	1	4	2	1	1	0	1	2	1	2	2	2	2	2	2	1	1	1	1	1	1	1	2	2	20	2	1	1	1	1	1	1	1	1	1	6	4	1	2	2	2
201	58	1	2	5	1	1	1	0	1	2	3	1	2	1	2	2	2	1	5	3	0.5	1	1	1	1	2	15	2	2		1	1	1	1	1	1	1	6	4	1	2	2	2
202	44	2	2	4	2		1	0	1	2	2	2	2	2	2	2	2	1	1	1	3	2	1	1	2	1	30	1	2		1	2	2	1	3	3	1	12	10	1	2	4	6
203	31	2	2	5	4	1	1	0	1	1	0				2	2	2	1	1	1	3	1	1	1	2	2	20	2	1	1	1	5	5	4	5	5	4	28	20	2	8	10	10
204	56	2		5	1	2	1	0	1	2	3	2	2	2	2	2	2	3	1	1		1	1	1	2	2	15	1	1	1	1	1	1	1	4	4	1	12	10	1	2	2	8
205	52	2	2	5	4	1	1	0	1	2	3	2	2	2	2	2	2	3	1	1	1	1	1	1	2	2	20	2	1	2	2	1	1	1	5	5	3	16	12	2	4	2	10
206	37	2	1	2	2	1	1	0	1	1	0				2	2	2	1	2	2		1	1	2	2	3	15	2	1	1	1	5	5	4	5	5	5	29	20	2	9	10	10
207	31	2	1	4	1	1	1	0	1	2	3	2	2	2	2	2	2	3	1	1		2	1	1	2	4	20	2	2		1	4	4	4	4	5	5	26	17	2	9	8	9
208	32	1	1	4	4	1	1	0	1	1	0				2	2	2	1	1	1	1	1	1	1	2	2	15	2	2		1	1	1	3	3	3	5	16	8	1	8	2	6
209	41	2	1	4	4	1	1	0	1	1	0				2	2	2	3	1	1	1	2	1	1	1	4	20	2	1	1	1	3	3	1	5	5	3	20	16	2	4	6	10
210	53	1	1	3	4	1	1	0	1	2	1		2	2	2	2	2	3	1	1	0.5	1	1	1	2	1	15	1	2		1	3	3	3	1	1	1	12	8	1	4	6	2
211	24	2	1	4	4	2	1	0	1	1	0				1	1	1	1	1	1		2	1	1	2	2	20	2	2		1	5	3	4	5	5	5	27	18	2	9	8	10
212	64	2	2	4	2	1	1	0	1	1	0				2	2	2	1	1	1	2	2	1	1	2	1	20	1	2		1	1	1	1	3	3	3	12	8	1	4	2	6
213	38	1	2	5	1	1	1	0	1	2	1	2	2	2	2	2	2	1	5	5	2	1	1	2	1	3	20	2	1	1	1	4	2	5	5	4	5	25	15	2	10	6	9
214	51	2	2	4	1	1	1	0	1	1	0				2	2	2	1		5	1	1	1	2	1	4	30	2	2		2	5	5	1	3	3	3	20	16	2	4	10	6
215	59	2	2	5	1	1	1	0	1	2	2	2	2	2	2	2	2	1	2	3		2	1	1	2	3	30	1	1	1	1	3	3	4	5	5	4	24	16	2	8	6	10
216	37	2	2	4	1	1	1	0	1	1	0				2	2	2	1	2	2		2	1	1		1	15	2	2		2	1	1	2	1	1	2	8	4	1	4	2	2
217	47	1	2	5	1	1	1	0	1	1	0				2	2	2	1	2	2	5	2	1	2	1	3	30	1	2		2	1	1	1	1	1	1	6	4	1	2	2	2
218	67	2	1	5	2		1	0	1	2	3	2	2	2	2	2	2	1	1	1		2	1	1	2	3	15	1	2		1	1	1	1	2	3	2	10	7	1	3	2	5
219	63	2	2	5	2	1	1	0	1	2	3	2	2	2	2	2	2	1	1	1		3		1		3	40	2	2		2	3	3	3	3	3	3	18	12	2	6	6	6
220	73	1	1	4	3	1	1	0	1	2	2	2	2	2	2	2	2	2	6	1		1	1	1		4	20	2	2		2	1	1	1	1	1	1	6	4	1	2	2	2
221	61	2	1	5	3		1	0	1	2		1	1	1	2		2	1	1	1		1	1	1	1	3	20	2	1	1	2	1	1	1	2	2	1	8	6	1	2	2	4
222	45	2	1	5	1	2	1	0	1	2	2	2	2	2	2	2	2	1	5	1	2		1	1	2	1	30	1	1	1	1	1	1	1	2	2	2	9	6	1	3	2	4
223	38	1	1	4	1	1	1	0	1	2	2	2	2	2	2	2	2	1	2	2	2	1	1	1	2	4	15	1	2		1	1	1	1	3	3	3	12	8	1	4	2	6
224	55	2	2	5	1	1	1	0	1	2	1	2	2	2	2	2	2	1	5	3	1	1	1	1	2	2	20	1	1	1	1	1	1	2	2	2	2	10	6	1	4	2	4
225	60	2	2	1	3	2	1	0	1	2	3	2	2	2	2	2	2	1	5	5	0.5	1	1	1		2	10	2	2		1	1	1	1	1	1	3	8	4	1	4	2	2
226	36	2	1	5	2	1	1	0	1	2	3	2	2	2	2	2	2	1	5	3	1	1	1	1	2	4	20	1	1	2	1	1	1	2	3	3	3	13	8	1	5	2	6
227	31	2	1	4	1	1	1	0	1	2	3	1	2	1	2	2	2	3	1	1		1	1	1	2	1	10	2	1	1	2	3	2	2	2	2	2	13	9	1	4	5	4
228	57	2	1	5	4	1	1	0	1	2	2	2	2	2	2	2	2	1	1	1		2	1	1	2		15	2	2		1	1	1	2	4	3	2	13	9	1	4	2	7
229	65	2	1	3	2	1	1	0	1	2	3	2	2	2	2	2	2	1	5	3	0.5	1	1	1	2	1	20	2	2		1	3	3	1	1	1	3	12	8	1	4	6	2
230	38	2	2	5	2	1	1	0	1	2	2	2	2	2	2	2	2	1	1	1	0.5	1	2	1	2	1	15	2	2		1	2	2	1	4	4	2	15	12	2	3	4	8
231	32	1	1	4	1	1	1	0	1	2	2	2	2	2	2	2	2	1	2	2		1	1	1	2	1	60	2	2		2	1	1	1	1	1	1	6	4	1	2	2	2
232	61	2	1	2	2	1	1	0	1	2	3	2	2	2	2	2	2	1	2	1	0.16	1	1	1	2	1	15	1	2		1	1	1	1	1	1	1	6	4	1	2	2	2
233	49	2		2	2	1	1	0	1	2	3	2	2	2	2	2	2	1	6	1	2	2	1	1	2	3	40	1	2		1	3	3	3	2	3	1	15	11	2	4	6	5
234	65	2	2	1	2	1	2	3	1	2	2	2	2	2	2	2	2	1	2	1	1	1	1	2	1	3	30	1	2		2	4	1	1	3	1	1	11	9	1	2	5	4
235	34	1	1	5	1	2	1	0	1	1	0				2	2	2	1	2	3	0.45	1	2	1	2	2	20	2	1	1	1	1	1	1	1	2	1	7	5	1	2	2	3
236	56	2	2	5	3	1	1	0	1	1	0				2	2	2	1	1	1	1	1	1	1	2	1	30	1	2		1	5	5	1	5	5	1	22	20	2	2	10	10
237	40	2	2	4	3	1	1	0	1	2	3	2	2	2	2	2	2	1		3		1	1	1	2	1	15	2	2		1	1	1	1	1	1	3	8	4	1	4	2	2
238	43	2	2	1	2			0	1	1	0				2	2	2	1	5	1		1	1	1	2	3	10	2	1	1	1	3	2	2	5	5	3	20	15	2	5	5	10
239	32	1	2	3	1	1	1	0	1	1	0				2	2	2	2	6	1		1	1	1	2	1	10	2	2		2	1	1	1	1	1	1	6	4	1	2	2	2
240	44	2	1	4	3	1	1	0	1	2	1	2	2	2	2	2	2	1	2	2	1	2	1	1	2	3	15	2	2		2	2	1	1	3	1	2	10	7	1	3	3	4
241	55	1	2	4	1	1	1	0	1	2	1	2	2	2	2	2	2	3	1	1	1	2	1	1	2	4	20	2	2		1	1	1	1	1	1	1	6	4	1	2	2	2
242	26	2	1	5	1	1	1	0	1	1	0				2	2	2	3	1	1	0.5	1	1	1	2	2	15	2	1	2	2	5	5	5	5	5	5	30	20	2	10	10	10
243	47	2	2	3	1	1	1	0	1	2	3	2	2	2	2	2	2	1	6	2	2	2	2	1	2	3	30	2	1	1	1	1	1	1	2	1	1	7	5	1	2	2	3
244	61	1	2	5	1	1	1	0	1	2	3	2	2	2	2	2	2	2	2	3	0.333	1	1	1	2	1	30	2	1	1	1	1	1	1	2	3	2	10	7	1	3	2	5
245	66	2	1		2	1	1	0	1	2	2	2	2	2	2	2	2	1	6	5	0.16	1	1	1	2	4	30	1	2		1	1	1	1	1	1	1	6	4	1	2	2	2
246	24	1	2	5	1	1	1	0	1	2	2	2	2	2	2	2	2	1	2	3		1	1	1	2	2	30	1	2		2	1	4	1	3	4	1	14	12	2	2	5	7
247	46	1	1	4	1	2	1	0	1	1	0				2	2	2	1	2	3	1	1	2	1	2	2	10	2	2		1	2	1	1	2	1	1	8	6	1	2	3	3
248	24	1	1	4	4	1	1	0	1	2	2	1	2	1	2	2	2	1	1	1		2	1	1	2	4	15	1	2		1	1	1	1	3	3	4	13	8	1	5	2	6
249	40	1	1	5	1	1	1	0	1	2	3	2	2	2	2	2	2	3	6	1	2	2	1	1	2	3	15	1	2		1	1	1	1	4	1	1	9	7	1	2	2	5
250	37	2	1	4	2	1	1	0	1	2	3	2	2	2	2	2	2	1	6	1		1	1	1	2	1	15	2	1	2	1	4	1	3	2	1	1	12	8	1	4	5	3
251	42	2	1	4	1	1	1	0	1	2	2	2	2	2	2	2	2	1	2	3		1	1	1		1	15	1	1	1	2	1	1	1	2	3	1	9	7	1	2	2	5
252	73	2	2	2	4	1	2	9	2	2	1	2	2	2	2	2	2	4	2			2	1	1	2	3	30	2	2		2	1	1	1	1	1	1	6	4	1	2	2	2
253	50	1	2	4	4			0		2	2	2	2	2	2	2	2	1	1			1	1	1	2	1	10	2	1		1	1	1	1	1	1	1	6	4	1	2	2	2
254	39		2	4	1	1	1	0	1	2	3	2	2	2	2	2	2		6	3	2	3	1	1	2	4	15	1	1	2	1	1	1	1	1	1	1	6	4	1	2	2	2
255	35	2	2	5	1	1	1	0	1	2	1	2	2	2	2	2	2	1	1	1	3.5	3	1	1	2	1	10	1	2		2	3	2	2	2	3	1	13	10	1	3	5	5
256	36	2	2	5	2	1	1	0	1	2	1	2	2	2	2	2	2	3	1	1	1.5	2	1	1		4	20	2	2		1	1	1	1	4	4	4	15	10	1	5	2	8
257	45	2	1	4	2	1	1	0	1	2	3	2	2	2	2	2	2	3	1	5	1	1	1	1	2	2	20	2	2		1	1	1	1	1	1	1	6	4	1	2	2	2
258	50	2	1	4	1	1	1	0	1	2	2	2	2	2	2	2	2		6	3		1	1	2	1	1	15	2	2		2	5	5	1	4	1	1	17	15	2	2	10	5
259	81	1	2	5	3	1	1	0	1	2	2	2	2	2	2	2	2	2	6	3		3	2	2	1	2	15	2	1	1	1	1	1	1	1	1	1	6	4	1	2	2	2
260	49	2	2	5	2	1	1	0	1	2	1	2	2	2	2	2	2	1	6	3		3	1	2	1	1	15	2	2		2	3	3	4	4	3	4	21	13	2	8	6	7
261	28	1	2		1	1	1	0	1	2	3	2	2	2	2	2	2	1	2	3		3	1	2	2	3	30	2	2		1	1	1	1	1	1	1	6	4	1	2	2	2
262	42	1	1	4	1	1	1	0	1	1	0				2	2	2	1	1	1	3.5	3	1	1		1	10	2	2		2	5	5	4	5	5	5	29	20	2	9	10	10
263	41	1	1	5	1	1	1	0	1	2	3	2	2	2	2	2	2	2	5	5	0.16	1	1	1	2	1	10	2	2		1	1	1	1	1	1	1	6	4	1	2	2	2
264	98	1	1		3	1	1	0	1	2	1	2	2	2	2	2	2	1	6	3		2	1	2	1	4	30	2	2		1	1	1	1	1	1	1	6	4	1	2	2	2
265	45	2	2	5	1	1	1	0	1	2	2	2	2	2	2	2	2	1	1	5			1	1	2	3	7	2	1	1	2	2	2	2	2	2	2	12	8	1	4	4	4
266	38	2	1	5	1	2	1	0	1	2	3	2	2	2	2	2	2	3	1	1	1	2	1	1	2	2	20	2	2		1	2	2	2	3	3	2	14	10	1	4	4	6
267	26	2	1	4	2	2	1	0	1	2	1	2	2	2	2	2	2	1	2	2	1	1	1	1	2	1	20	1	2		1	3	2	1	3	2	1	12	10	1	2	5	5
268	41	2	1	5	1	1	1	0	1	2	3	2	2	2	2	2	2	3	1	1	1	2	1	1	2	4	15	2	2		1	1	1	1	2	2	2	9	6	1	3	2	4
269	27	1	1	5	4	1	1	0	1	2	3	2	2	2	2	2	2	3	5	5	1	1	1	1	2	3	20	2	2		1	1	1	1	1	1	1	6	4	1	2	2	2
270	69	1	2	3	3		1	0	1	2	3	2	2	2	2	2	2	1	5	3	0.5	1	1	2	1	3	20	1	2		1	1	1	2	2	2	2	10	6	1	4	2	4
271	66	2	2	4	3	1	1	0	1	2	3	2	2	2	2	2	2	1	1	1	3	2	1	1	2	4	30	1	1	1	1	1	1	2	1	1	1	7	4	1	3	2	2
272	39	1	1	4	1	2	1	0	1	1	0				2	2	2	3	5	1	0.5	1	2	1	2	4	30	2	2		2	1	1	2	5	3	3	15	10	1	5	2	8
273	68	2	2		2	1	1	0	1	2	2	2	2	2	2	2	2		6	1	3	1	1	1		2	30	1	2		1	1	1	1	1	1	1	6	4	1	2	2	2
274	33	2	2	5	1	1	1	0	1	2	3	1		1	1		1	1	2	3		3	2	1	2	1	10	2	1	2	2	5	4	5	5	5	4	28	19	2	9	9	10
275	80	1	1	5	3	1	2	9	1	2	2	2	2	2	2	2	2		6	3		1	1	2	1	4	15	1	2		1	1	1	1	1	1	1	6	4	1	2	2	2
276	30	2	2	5	2	1	1	0	1	2					2	2	2	1	6	1		3		1		3	15	1	2		1	1	1	1	3	2	3	11	7	1	4	2	5
277	35	2	1	4	2	1	1	0	1	2	3	2	2	2	2	2	2	2	6	3	0.5	1	1	1	2	3	15	2	2		1	3	1	1	1	3	1	10	8	1	2	4	4
278	55	2	2	4	1	1	1	0	1	1	0				2	2	2	3	1	1		1		1	2	1	10	2	2		2	1	5	5	5	5	5	26	16	2	10	6	10
279	34	1	2	5	1	2	1	0	1	2	1	2	2	2	2	2	2	1	6	1		2	1	2	1	4	30	1	2		2	1	1	1	1	1	1	6	4	1	2	2	2
280	72	1	1	3	3	1	1	0	1	2	3	2	2	2	1	2	1	1	2	5		3	2	1	2	3	15	2	2		2	1	1	1	1	1	1	6	4	1	2	2	2
281	56	2	1	4	4	1	1	0	1	2	3	1	2	1	2	2	2	1	2	3	1.5	1	1	2	1	2	30	2	2		2	1	1	5	1	3	5	16	6	1	10	2	4
282	39	2	1	5	1	1	1	0	1	2		2	2	2	2	2	2	3	6	5	0.5	1		1	2	3	30	2	1	2	2	5	4	1	3	3	1	17	15	2	2	9	6
283	72	1		5	1			0		2	2	2	2	2	2	2	2		1	1	1	1	1	2	1	4	20	1	1	1	1	1	1	1	1	1	1	6	4	1	2	2	2
284	48	2	2	3	2	1	1	0	1	2	1	2	1	1	2	2	2		6	3		1	2	1		1	30	2	1		2	3	2	1	2	3	1	12	10	1	2	5	5
285	64	1	2	5	3	1	1	0	1	2	3	2	2	2	2	2	2	1	6	3		1	2	2	1	3	10	2	2		2	1	1	5	1	1	5	14	4	1	10	2	2
286	28	2	1	4	2	2	1	0	1	2	2	2	2	2	2	2	2	1	6	1		3	2	1	2	2	30	2	2		2	1	1	1	1	1	1	6	4	1	2	2	2
287	43	1	2	5	1	1	1	0	1	2	2	2	2	2	2	2	2	1	2	2	2	3	1	1		1	30	2	2		1	5	1	1	2	1	1	11	9	1	2	6	3
288	67	1	2	5	1	1	1	0	1	2	3	2	2	2	2	2	2	3	5	5	1	1	1	1		4	10	2	1	1	1	2	2	4	1	1	5	15	6	1	9	4	2
289	66	2	2	5	1	1	1	0	1	2	3	2	2	2	2	2	2	1	2	1	3	2		1	2	2	60	2	1	1	1	3	1	3	3	2	1	13	9	1	4	4	5
290	47	1	1	4	1	1	1	0	1	2	1	2	2	2	2	2	2	3	5	5	1	1	1	1	2	1	40	2	1	1	1	1	1	1	1	1	1	6	4	1	2	2	2
291	39	2	2	3	1	1	1	0	1	2					2	2	2	1	6	1		3	1	1	2	3	10	2	2		1	1	1	1	3	5	1	12	10	1	2	2	8
292	68	1	2	4	3	1	1	0	1	1	0				2	2	2	1	6	2		1	1	2	1	4	15	2	2		2	1	1	1	1	1	1	6	4	1	2	2	2
293	66	2	1		2	1	1	0	1	1	0				2	2	2	1	1	1		2	1	2	1	2	30	1	2		1	1	1	1	1	1	1	6	4	1	2	2	2
294	39	2	2	3	1	1	1	0	1	2	3	1	2	1	2	2	2	1		5	1.5	3	1	1		3	40	2	1	2	1	5	3	1	1	1	1	12	10	1	2	8	2
295	48		1	4	2	1	1	0	1	1	0				2	2	2	1	2	3		1	1	1	2	2	10	2	1	1	1	1	1	1	1	1	1	6	4	1	2	2	2
296	36	2	2	5	1	1	1	0	1	2	2	2	2	2	2	2	2	1	2	2		1	1	2	1	2	15	1	1	1	1	1	2	1	2	3	1	10	8	1	2	3	5
297	55	1	2	3	1	2	1	0	1	1	0				2	2	2	1	5	2		1	1	1	2	1	15	1	2		1	1	1	1	1	1	1	6	4	1	2	2	2
298	70	2	1	4	2	1	1	0	1	2	2	2	2	2	2	2	2	3	1	5	1	1	1	2	1	2	15	2	2		1	1	2	1	1	1	1	7	5	1	2	3	2
299	32	2	1	4	2	2	1	0	1	2	3	2	2	2	2	2	2		6	2			1	1	1	2	15	2	1	1	1	1	1	1	1	1	1	6	4	1	2	2	2
300	64	2	2	4	2	1	1	0	1	2	3	2	1	1	2	2	2	1	6	2		2	1	1	2	1	20	2	2		1	3	1	1	5	3	4	17	12	2	5	4	8
301	22	1	1	5	4	1	1	0	1	1	0				2	2	2	1	1	1	1	2	2	1	2	2	25	2	2		1	1	1	1	2	1	1	7	5	1	2	2	3
302	55	2	1	3	2	1	1	0	1	2	2	2	2	2	2	2	2	1	2	3	1	3	1	1	2	1	30	2	1	1	1	1	1	1	1	1	1	6	4	1	2	2	2
303	33	2	1	5	1	1	1	0	1	2	3	2	2	2	2	2	2	1	1	1		2	1	1	2	4	15	2	1	1	2	4	4	4	4	4	1	21	16	2	5	8	8
304	28	2	1	4	4	1	1	0	1	2	2	2	1	1	2	2	2	1		5		1	1	1	2	1	10	2	2		2	5	5	2	5	5	1	23	20	2	3	10	10
305	76	1	2	3	1	1	1	0	1	1	0				2	2	2	1	2	3		3	1	2	1	4	30	1	1	2	1	1	1	1	1	1	1	6	4	1	2	2	2
306	49	2	1		2	1	1	0	1	1	0				2	2	2	1	2	2	1.5	1	2	1	2	2	30	1	1	1	1	1	1	1	3	2	2	10	7	1	3	2	5
307	44	2	2	5	1	1	1	0	1	2	2	2	2	2	2	2	2	1	5	3		1	1	1	2	1	30	1	1	1	1	1	1	5	1	5	5	18	8	1	10	2	6
308	51	2	1	4	2	1	1	0	1	2	2	2	2	2	2	2	2	1	2	3	0.5	1	1	2	1	1	20	2	1	1	2	1	1	1	1	1	1	6	4	1	2	2	2
309	55	1	2	5	1	1	1	0	1	2	2	2	2	2	2	2	2	4	1	1		1	1	1	2	1	20	2	1	1	1	2	1	1	2	2	1	9	7	1	2	3	4
310	50	2	1	4	1	1	1	0	1	2	2	2	2	2	2	2	2	2	1	1	2	3	1	1	2	2	20	2	1	2	1	1	1	1	1	1	1	6	4	1	2	2	2
311	30	2	1	5	1	1	1	0	1	2	1	2	2	2	2	2	2	2	5	5	0.25	1	1	1	2	4	30	1	1	1	1	2	1	5	1	2	4	15	6	1	9	3	3
312	19	2	1	4	4	1	1	0	1	1	0				2	2	2	1	2	2		1	2	1	2	1	15	2	1	2	1	3	2	1	2	4	1	13	11	2	2	5	6
313	70	2	2	3	2	1	1	0	1	2	3	2	2	2	2	2	2	1	6	1		3		2	1	4	20	2	2		1	1	2	1	1	1	3	9	5	1	4	3	2
314	33	2	1	5	1	1	1	0	1	2	3	2	2	2	2	1	1	1	2	2	0.666	3	1	1	2	2	10	1	2		2	1	1	1	1	1	1	6	4	1	2	2	2
315	21	2	1	5	4	1	1	0	1	1	0				2	2	2	1	6	1		2	2	1		1	5	2	1	2	1	1	1	3	5	5	5	20	12	2	8	2	10
316	45	2	2	5	1	1	1	0	2	2	3	2	2	2	2	2	2	1	2	5	1.25	2	1	2		1	20	1	2		1	3	1	1	3	1	1	10	8	1	2	4	4
317	65	1	2	4	4	1	1	0	1	2	3	2	2	2	2	2	2	1	2	2	7	2	1	2	1	3	20	2	1	1	1	1	1	1	2	3	3	11	7	1	4	2	5
318	20	1	1	4	4	1	1	0	1	2					2	2	2	3	1	1	3	1	1	1	2	2	20	2	1	2	1	4	3	2	3	3	4	19	13	2	6	7	6
319	45	1	2	1	1	1	1	0	1	2	3	2	2	2	2	2	2	4	1	3		3	2	1	2	2	10	2	2		2	1	1	1	1	1	1	6	4	1	2	2	2
320	51	2	1	4	4	1	1	0	1	2	3	2	2	2	2	2	2	1	5	3	1	2	2	1	2	1	30	1	2		1	1	1	1	1	1	1	6	4	1	2	2	2
321	44	2	2	4	2	1	1	0	1	2	1	2	2	2	2	2	2	1	1	1	1.5	1	1	1	2	3	15	2	2		1	3	4	4	4	4	2	21	15	2	6	7	8
322	73	1	1	3	3	1	1	0	1	2	3	2	2	2	2	2	2	1		1		3	1	1	2	3	15	2	2		1	1	1	2	2	2	2	10	6	1	4	2	4
323	75	1	2	1	3	1	1	0		2	3	2	2	2	2	2	2	1	6	5	1	3	1	1	2	2	10	2	2		2	1	1	1	1	2	4	10	5	1	5	2	3
324	29	2	1	5	1	1	1	0	1	2			2	2	2	2	2	1	1	1	1	1	1	1	2	1	15	2	2		1	4	3	1	2	2	2	14	11	2	3	7	4
325	47	2	2	5	2	1	1	0	1	2					2	2	2	1	1	1	3	2	1	2	1	1	15	2	2		1	1	1	1	3	1	1	8	6	1	2	2	4
326	31	2	1	4	1	1	1	0	1	2	3	2	2	2	2	2	2	2	1	1		2	1	1	2	3	30	1	2		1	1	2	1	3	3	1	11	9	1	2	3	6
327	69	1	2	3	3	1	1	0	1	2	2	2	2	2	2	2	2	1	6	1	6	2	1	1	2	2	10	1	2		1	3	1	3	3	3	3	16	10	1	6	4	6
328	69	2	1		2		1	0	1	2	3	2	2	2	2	2	2		6	1		2	2	1	2	2	15	1	2		2	1	1	1	3	3	5	14	8	1	6	2	6
329	20	2	1	4	4		1	0	1	2			2	2	2	2	2	1	6	1	0.5	1	1	1	2	2	10	2	1	2	1	3	1	1	2	1	2	10	7	1	3	4	3
330	76	1	1		3	1	1	0	1	2	1	2	2	2	2	2	2	2	6	1		3	1	2	1	2	10	2	2		1	1	1	1	1	1	5	10	4	1	6	2	2
331	30	2	2	5	1	1	1	0	1	2	3	2	2	2	2	2	2	1	6	1	2.5	2	1	1	2	1	40	1	2		2	2	1	1	5	5	3	17	13	2	4	3	10
332	46	2	1	5	2	1	1	0	1	1	0				2	2	2	1	1	1	2.5	2	1	1	2	4	15	1	1	1	1	3	4	3	5	5	3	23	17	2	6	7	10
333	44	1	1	5	1	1	1	0	1	2	3	2	2	2	2	2	2	1	6	1	0.45	1	2	1	2	1	15	2	2		1	1	1	1	1	1	1	6	4	1	2	2	2
334	20	1	2	4	4	1	1	0	1	2	2	2	2	2	2	2	2	1	1	1	0.5	1	1	1	2	3	20	1	1	1	1	1	1	1	2	1	1	7	5	1	2	2	3
335	20	1	1	4	4	1	1	0	1	1	0				2	2	2	1	1	1	1	2	2	1	2	1	15	1	1	1	1	3	2	1	4	1	1	12	10	1	2	5	5
336	31	1	2	5	1	1	1	0	1	2	2	1	1	1	2	2	2	1	5	5	2	1	2	1		3	10	2	1	2	1	3	2	1	2	4	1	13	11	2	2	5	6
337	48	2		4	1	1	1	0	1	1	0				2	2	2	1	6	1		2	1	1	2	2	15	2	2		2	3	3	3	3	3	3	18	12	2	6	6	6
338	68	1	1	4	3	1	2	9	1	1	0	2	2	2	2	2	2	1	6	2		3	1	2	1	3	20	1	2		2	1	1	3	3	3	5	16	8	1	8	2	6
339	60	2	2	3	2		1	0	1	2	3	2	2	2	2	2	2	3	6	5		1		2	1	3	15	2	2		1	1	1	1	1	1	1	6	4	1	2	2	2
340	60	2	2	2	2	1	1	0	1	2	3	2	2	2	2	2	2	4	6	5		1	1	1	2	4	30	2	2		2	1	1	1	1	1	1	6	4	1	2	2	2
341	31	1	1	5	1	2	1	0	1	2	3	2	2	2	2	2	2	1	1	1	3	1	2	1	2	4	30	2	2		1	1	1	1	1	1	1	6	4	1	2	2	2
342	34	1	2	5	1	1	1	0	1	2	1	2	2	2	2	2	2	1	6	1		3	1	1	2	4	20	1	2		1	1	1	1	1	1	1	6	4	1	2	2	2
343	43	1	2	5	1		1	0	1	2	3	2	1	1	2	2	2	1	6	3	1	1	1	2	1	4	30	1	2		1	2	2	1	3	2	4	14	9	1	5	4	5
344	64	1	2	5	1	1	1	0	1	2	3	1	2	1	2	2	2	3	1	5	0.5	2	1	1	2		30	2	2		1	2	2	2	2	2	2	12	8	1	4	4	4
345	54	2	1	4	2		1	0	1	2	3	2	2	2	2	2	2		6	1	0.25	1	1	2	1	3	5	2	2		1	1	1	1	1	1	1	6	4	1	2	2	2
346	33	2	1	4	1		1	0	1	1	0				2	2	2	2	1	1		2	2	2	1	3	10	2	1	1	2	1	1	1	3	3	3	12	8	1	4	2	6
347	81	1	2	2	3	1	1	0	1	2	1	2	2	2	1	2	1	2	6	1	1.5	3	1	1	2			2	2		2	1	1	1	2	1	1	7	5	1	2	2	3
348	60	1	1	4	3	1	1	0	1	2	3	2	2	2	2	2	2	2	2	3	1	1	1	2	1	2	10	1	1	1	1	1	1	1	1	2	1	7	5	1	2	2	3
349	25	2	1	5	4	1	2	9	1	2	1	2	2	2	2	2	2	1	1	1		1	1	1	2	1	30	1	2		2	1	1	1	2	2	1	8	6	1	2	2	4
350	25	2	1	4	4	1	1	0	1	2	3	2	2	2	2	2	2	1	2	3		1	1	1	2	1	15	1	2		1	1	1	1	1	1	1	6	4	1	2	2	2
351	38	1	2	3	4	1	1	0	1	2	1	2	2	2	2	2	2	1	6	1		3	1	2	2	3	15	2	2		1	1	1	1	1	1	1	6	4	1	2	2	2
352	49	2	2	5	1	1	1	0	1	2	2	2	2	2	2	2	2	1	2	2		1	1	1	2	3	20	1	2		1	1	1	1	1	1	1	6	4	1	2	2	2
353	46	2	2	5	2	1	1	0	1	2	1	2	2	2	2	2	2	1	6	1		1	1	1	2	3	15	2	2		1	5	5	5	5	5	5	30	20	2	10	10	10
354	33	2	1	5	1	1	1	0	1	2	3	2	2	2	2	2	2	1	2	2		1	1	1	2	1	20	2	1	1	1	4	2	4	4	3	4	21	13	2	8	6	7
355	34	2	1	5	1	1	1	0	1	2	3	2	2	2	2	2	2	1	2	3	0.5	1		1	2	2	20	1	1	2	1	3	2	2	2	2	2	13	9	1	4	5	4
356	51	1	1	3	1	1	1	0	1	2	2	2	2	2	2	2	2	1	6	1	1	1	2	1	2	1	5	2	1	1	2	1	1	1	2	1	1	7	5	1	2	2	3
357	72	2	2	1	2	1	1	0	1	2	2	2	2	2	2	1	1	1		5	0.5	1	1	1	2		10	2	2		1	1	1	1	1	1	1	6	4	1	2	2	2
358	38	2	1	5	1	1	1	0	2	2	1	2	2	2	2	2	2	1	1	1		1	1	1	2	1	30	2	2		1	3	3	3	3	3	3	18	12	2	6	6	6
359	72	1	2	1	3	1	1	0	1	2	3	2	2	2	2	2	2	1	1	1		1	1	2	1	1	10	1	2		1	1	1	1	1	1	1	6	4	1	2	2	2
360	61	2	2	1	2	1	1	0	1	2	3	2	2	2	2	2	2	1	1	1		1	2	1	2	2	15	1	2		1	2	2	2	2	2	2	12	8	1	4	4	4
361	33	1	2	3	1	2	1	0	1	1	0				2	2	2			3		1	1	1	2	3		2	2		1	3	3	3	3	3	3	18	12	2	6	6	6
362	28	2	2	5	1	1	1	0	1	1	0				2	2	2	1	2	3	0.5	1	1	1	2	1	20	2	2		1	4	2	5	4	2	3	20	12	2	8	6	6
363	33	1	2	3	1	2	1	0	1	1	0				2	2	2	1	6	3		1	1	1	2	2	10	2	2		1	1	1	1	2	2	2	9	6	1	3	2	4
364	70	1	1	2	3	1	1	0	1	2	1	2	2	2	2	2	2	1	6	3		1	1	1	2	3		2	2		1	1	1	1	2	1	1	7	5	1	2	2	3
365	68	2	2	5	3	1	1	0	1	2	2	2	2	2	2	2	2	1	2	2		2	1	2	1	2	30	1	2		1	3	3	2	1	1	1	11	8	1	3	6	2
366	31	2	1	4	2	1	1	0	1	2	1	2	1	1	2	2	2	1	2	3	1.5	1	1	1	2	1	15	2	1	2	2	1	1	1	3	3	5	14	8	1	6	2	6
367	50	2	1	1	3	1	1	0	1	2	3	1	1	1	1	1	1	1	2	3	0.25	1	1	1	2	1	10	1	1	1	1	1	1	1	3	1	1	8	6	1	2	2	4
368	49	2	1	5	1	1	1	0	1	2	3	2	2	2	2	2	2	1	2	3	0.5	1	1	1	2	2	15	1	1	2	1	3	4	5	5	4	5	26	16	2	10	7	9
369	45	1	2	4	4	1	1	0	1	2	3	2	2	2	2	2	2	1	2	3	1	1	1	1	2	1		2	2		2	1	1	1	1	1	1	6	4	1	2	2	2
370	37	2	2	5	1	1	1	0	1	2	3	2	2	2	2	2	2	1	1	1	1	1	1	1	2	1	10	2	2		1	1	1	1	1	1	1	6	4	1	2	2	2
371	39	2	2	4	1	1	1	0	1	1	0				2	2	2	1	1	1		1	2	1	2	1	30	2	2		1	2	2	2	2	2	2	12	8	1	4	4	4
372	45	1	1	4	4	1	1	0	1	2	1	2	2	2	2	2	2	1	1	1		1	2	1	2	2	15	1	2		1	1	1	1	1	1	1	6	4	1	2	2	2
373	36	1	1	5	1	1	1	0	1	2	1	2	2	2	2	2	2	1	6	1	1	2	1	1	2	1	15	1	2		1	1	1	1	3	1	2	9	6	1	3	2	4
374	46	2	2	3	2	1	1	0	1	2	3	2	2	2	2	2	2	1	2	3	5.5	2	1	2	1	2	20	2	2		1	1	1	1	5	5	1	14	12	2	2	2	10
375	38	2	2	5	4	1	1	0	1	2	1	2	2	2	2	2	2	1	1	1		1	1	1	2	2	15	1	2		1	1	1	1	1	3	1	8	6	1	2	2	4
376	92	1	2	1	4	2	1	0	1	2	2	2	2	2	2	2	2	4	6	1		2	1	1	2	3	15	2	2		2	1	3	1	1	1	1	8	6	1	2	4	2
377	74	2	1	3	4	1	1	0	1	2	3	2	2	2	2	2	2	1	2	3		3		2	1	1	15				2	5	5	1	5	5	1	22	20	2	2	10	10
378	26	1	2	3	1	1	1	0	1	1	0				2	2	2	4	6	3		3	1	2	2	1	10	2	2		2	1	1	1	1	3	5	12	6	1	6	2	4
379	92	1	2	5	1	1	1	0	1	2	3		2	2	2	2	2	1	2	3		1	1	2	1	1	10	1	1	1	1	1	1	1	1	2	3	9	5	1	4	2	3
380	62	2	2	2	2	1	2	4	1	1	0				2	2	2	1	2	1	3.5	2	1	1	2	4	25	1	1	1	1	1	1	1	1	1	1	6	4	1	2	2	2
381	21	1	2	4	1	1	1	0	1	1	0				2	2	2	3	1	1		1	2	1	2	1	15	1	2		1	1	1	1	1	1	1	6	4	1	2	2	2
382	37	2	2	5	2	1	1	0	1	2	2	2	2	2	2	2	2	1	2	2		2	1	1	2	1	30	1	2		1	1	1	1	1	1	1	6	4	1	2	2	2
383	43	2	1	3	2	1	1	0	1	2	3	2	2	2	2	2	2	4	2	3	1	1	1	1	2	1	30	2	2		2	1	1	1	1	3	1	8	6	1	2	2	4
384	57	1	2	5	4	1	1	0	1	2	3	2	2	2	2	2	2	3	1	1	0.25	1	2	2	1	1	30	2	2		1	1	1	1	1	1	1	6	4	1	2	2	2
385	18	2	1	4	4	1	1	0	1	2	1	2	2	2	2	2	2	1	1	1		1	1	1	2	2	30	2	2		2	1	2	1	1	1	1	7	5	1	2	3	2
386	29	2	1	5	2	1	1	0	1	1	0				2	2	2	1	1	1	1	1	1	1	2	1	30	2	1	1	2	2	2	5	3	3	1	16	10	1	6	4	6
387	34	2	1	5	1	1	1	0	1	2	3	2	2	2	2	2	2	2	1	1	2.5	2	1	1	2	3	15	2	2		2	2	1	1	3	2	1	10	8	1	2	3	5
388	49	2	2	5	1	1	1	0	1	2	3	2	2	2	2	2	2	1	2	2	2	2	1	1	2	3	20	2	1	1	1	5	4	1	4	5	4	23	18	2	5	9	9
389	39	2	1	4	1	2	1	0	1	1	0				2	2	2	1	6	1		1	1	1	2	2	20	2	2		1	3	3	1	3	3	1	14	12	2	2	6	6
390	49	2	1	4	1	1	1	0	1	1	0				2	2	2	1	2	3	0.75	1	1	1	2	1	20	2	2		1	1	1	1	1	1	1	6	4	1	2	2	2
391	58	1	1	4	3	1	1	0	1	2	2	2	2	2	2	2	2	3	1	1	0.5	1	1	1	2	2	7	2	2		2	1	1	1	2	3	1	9	7	1	2	2	5
392	54	1	2	4	1	1	1	0	1	1	0				2	2	2	3	5	1		1	1	1	2	1	20	2	2		2	1	2	1	2	2	5	13	7	1	6	3	4
393	39	1	2	1	1	2	1	0	1	1	0				2	2	2	1	2	3		3	2	1	2	1	5	2	2		2	1	1	1	1	1	1	6	4	1	2	2	2
394	58	2	2	1	2	1	1	0	1	2	2	2	2	2	2	2	2	3	1	5	0.5	1	1	1	2	1	30	2	2		1	1	1	1	1	1	1	6	4	1	2	2	2
395	70	1	2	4	4	1	1	0	1	2	2	2	2	2				1	2	5		1	1	1	2	1	10	2	2		2	1	4	1	1	4	1	12	10	1	2	5	5
396	35	2	2	1	2	1	1	0	1	2	3	2	2	2	2	2	2	1	2	3		1	1	1	2	2	30	2	2		1	1	1	1	1	1	3	8	4	1	4	2	2
397	43	2	1	5	1	1	1	0	1	2	3	2	2	2	2	2	2	1	1	1	5	2	1	1	2	1	30	2	1	1	1	1	1	1	3	4	1	11	9	1	2	2	7
398	55	1	2	3	1	1	1	0	1	2	2	2	2	2				1	2	3	2	1	2	1	2	1	30	2	2		2	1	1	1	1	1	3	8	4	1	4	2	2
399	48	2	1	5	1	1	1	0	1	2	3	2	1	1	2	2	2	3	1	5		1	1	1	2	2	10	2	2		2	5	1	1	1	1	1	10	8	1	2	6	2
400	49	2	1	5	1	1	1	0	1	2	3	2	2	2	2	2	2	1	2	3	0.25	1	1	2	2	3	60	2	2		2	1	1	1	1	1	1	6	4	1	2	2	2
401	50	2	2	5	1	1	1	0	1	1	0				2	2	2	1	6	1		3	1	1	2	1	60	2	2		2	2	2	1	3	3	5	16	10	1	6	4	6
402	22	2	1	5	4	1	1	0	1	2	3	1	1	1	2	2	2	1	1	1		3	1	1	2	1	15	1	1		1	1	3	1	4	5	1	15	13	2	2	4	9
403	36	1	1	5	1	1	2	5	1	1	0				2	2	2	1	1	1	1	1	1	1	2	2	30	1	1		1	3	3	1	1	1	1	10	8	1	2	6	2
404	46	2	1	5	2	1	1	0	1	2	3	2	2	2	2	2	2	2	5	5	0.5	1	1	1	2	2	15	2	1	1	1	1	1	1	2	1	3	9	5	1	4	2	3
405	37	2	2	5	1	1	1	0	1	2	3	2	2	2	2	2	2	1	1	1	2.5	2	1	1	2	3	30	2	2		1	1	1	1	3	3	1	10	8	1	2	2	6
406	22	2	1	5	4	1	1	0	1		2	2	2	2	2	2	2	1	1	5		1	1	1	2	3	15	1	2		1	1	1	1	1	1	1	6	4	1	2	2	2
407	54	2	2	2	2	1	1	0	1	2	3	2	2	2	2	2	2	3	1	1	0.5	1	1	2	2	2	30	2	2		2	1	1	1	1	1	1	6	4	1	2	2	2
408	53	2	1	5	1	1	1	0	1	1	0				2	2	2	1	2	3		3	1	1	2	1		2	1	1	1	4	1	1	3	1	1	11	9	1	2	5	4
409	35	2	2	5	1	1	1	0	1	2	3	2	2	2	2	1	1	1	1	1	7	2	1	1	2	2		1	2		1	5	4	1	4	4	1	19	17	2	2	9	8
410	26	2	1	5	4	1	1	0	1	2	1	2	1	1	2	2	2	1	1	1		3	1	1	2	1	10	2	2		2	3	2	1	4	5	3	18	14	2	4	5	9
411	21	1	2	5	1	1	1	0	1	1	0				2	2	2	1	2	3		2	1	1	2	2	15	1	2		2	1	3	1	5	5	1	16	14	2	2	4	10
